# Supplementary material for: Targeting SARS-CoV-2 Variants with Nucleic Acid Therapeutic Nanoparticle Conjugates
Source: Pharmaceuticals (Basel). 2021 Oct 1;14(10):1012. doi: 10.3390/ph14101012 (PMC8539335; doi:10.3390/ph14101012)
Supplement: Supplementary file 1 [file pharmaceuticals-14-01012-s001.zip]

Archive with 1 entries (1 files):
- pharmaceuticals-1366647-supplementary.pdf
